# Supplementary material for: Morphological and Molecular Evidence for a New Species of Ilex (Aquifoliaceae) from Guangdong, China, with Insights into Its Phylogenetic Position Within Ilex sect. Ilex
Source: Plants (Basel). 2026 May 8;15(10):1431. doi: 10.3390/plants15101431 (PMC13211261; doi:10.3390/plants15101431)
Supplement: Supplementary file 1 [file plants-15-01431-s001.zip]

Archive with 1 entries (1 files):
- plants-4290366-supplementary.xlsx
