# Supplementary material for: Morphological and Molecular Evidence for a New Species of Ilex (Aquifoliaceae) from Guangdong, China, with Insights into Its Phylogenetic Position Within Ilex sect. Ilex
Source: Plants (Basel). 2026 May 8;15(10):1431. doi: 10.3390/plants15101431 (PMC13211261; doi:10.3390/plants15101431)
Supplement: Supplementary file 1 [file plants-15-01431-s001.zip › plants-4290366-supplementary.xlsx]

## Sheet: Sheet1
Accession	Species name	Source	Herbarium	Location	ITS	ETS	nepGS	Reference
Helwingia_japonica	Helwingia japonica (Thunb.) F.Dietr.	/	/	/	MT227173	/	/
Ilex_aculeolata_140	Ilex aculeolata Nakai	/	/	/	FJ394656	/	FJ394799	Manen et al., 2010
Ilex_affinis	Ilex affinis Gardner	/	/	/	KX981575	/	/
Ilex_amara_H301	Ilex amara Bonpl. ex Miers	/	/	/	FJ394657	/	FJ394800	Manen et al., 2010
Ilex_amelanchier_100	Ilex amelanchier M.A.Curtis ex Chapm.	/	/	/	AJ275340	/	FJ394801	Manen et al., 2010
Ilex_angulata_Y59	Ilex angulata Merr. & Chun	L. Jiang et al. JL00384	KUN	C Hainan, China	ON758494	/	ON758665
Ilex_anomala_101	Ilex anomala Hook. & Arn.	/	/	/	AJ786505	/	FJ394802	Manen et al., 2010
Ilex_aquifolium_136	Ilex aquifolium L.	/	/	/	FJ394658	/	FJ394803	Manen et al., 2010
Ilex_aquifolium_Y275	Ilex aquifolium L.	Cultivated	/	England	ON758393	ON758514	ON758613
Ilex_argentina_139	Ilex argentina Lillo	/	/	/	FJ394659	/	FJ394804	Manen et al., 2010
Ilex_arnhemensis_502	Ilex arnhemensis (F.Muell.) Loes.	/	/	/	FJ394660	/	FJ394805	Manen et al., 2010
Ilex_asperula_H303	Ilex asperula Mart. ex Reissek	/	/	/	FJ394661	/	FJ394806	Manen et al., 2010
Ilex_asprella_Y85	Ilex asprella Champ. ex Benth.	K.W.Xu et al. XKW140	KUN	W Jiangxi, China	ON758443	ON758552	ON758629
Ilex_atrata_Y68	Ilex atrata W.W.Sm.	L.Jiang JL00353	KUN	W Yunnan, China	ON758452	ON758559	ON758634
Ilex_bioritsensis_Y94	Ilex bioritsensis Hayata	ZDH-424	KUN	C Chongqing, China	ON758416	ON758540	/
Ilex_brasiliensis_102	Ilex brasiliensis (Spreng.) Loes.	/	/	/	AJ786506	/	FJ394808	Manen et al., 2010
Ilex_brevicuspis_105	Ilex brevicuspis Reissek	/	/	/	AJ786507	/	FJ394809	Manen et al., 2010
Ilex_buergeri_Y135	Ilex buergeri Miq.	Y.Yang et al. DH17088	KUN	E Zhejiang, China	MK034009	MK034027	ON758623
Ilex_canariensis_90	Ilex canariensis Poir.	/	/	/	AJ275339	/	FJ394811	Manen et al., 2010
Ilex_cassine_06	Ilex cassine L.	/	/	/	FJ394664	/	FJ394812	Manen et al., 2010
Ilex_cauliflora_Y268	Ilex cauliflora H.W.Li ex Y.R.Li	Y.Yang et al. OYY00221	KUN	SE Yunnan, China	ON758435	ON758511	/
Ilex_centrochinensis_Y101	Ilex centrochinensis S.Y.Hu	Y.Yang & J.C.Peng OYY00050	KUN	NE Chongqing, China	ON758406	ON758537	/
Ilex_chamaebuxus_Y269	Ilex chamaebuxus C.Y.Wu ex Y.R.Li	Anonymous s.n.	KUN	SE Yunnan, China	ON758477	ON758576	/
Ilex_chamaedryfolia_117	Ilex chamaedryfolia Reissek	/	/	/	FJ394665	/	FJ394813	Manen et al., 2010
Ilex_championii_Y43	Ilex championii Loes.	K.W.Xu et al. XKW142	KUN	W Jiangxi, China	ON758470	ON758575	ON758647
Ilex_chapaensis_Y18	Ilex chapaensis Merr.	L.Jiang et al. JL00238	KUN	W Guangdong, China	ON758442	ON758551	ON758628
Ilex_chartaceifolia_Y290	Ilex chartaceifolia C.Y.Wu ex Y.R.Li	L.Chen et al. 5309271046	KUN	SW Yunnan, China	MN534979	MN534994	/
Ilex_chinensis_Y194	Ilex chinensis Sims	Y.Yang et al. OYY00044	KUN	E Zhejiang, China	ON758447	ON758556	/
Ilex_chingiana_Y401	Ilex chingiana Hu & Tang	Y.Yang OYY00285	KUN	SE Hunan, China	ON758414	ON758529	/
Ilex_chuniana_Y66	Ilex chuniana S.Y.Hu	L.Jiang et al. JL00392	KUN	C Hainan, China	ON758397	ON758505	ON758608
Ilex_cinerea_Y143	Ilex cinerea Champ. ex Benth.	S.Y.Hu & P.H.Paul 23424	KUN	Hongkong, China	MK034004	MK034017	/
Ilex_cissoidea_163	Ilex cissoidea Loes.	/	/	/	FJ394667	/	FJ394815	Manen et al., 2010
Ilex_cochinchinensis_Y72	Ilex cochinchinensis (Lour.) Loes.	L.Jiang et al. JL00248	KUN	C Hainan, China	ON758479	ON758583	ON758652
Ilex_colchica_67	Ilex colchica Pojark.	/	/	/	FJ394668	/	FJ394816	Manen et al., 2010
Ilex_collina_81	Ilex collina Alexander	/	/	/	AJ492679	/	FJ394817	Manen et al., 2010
Ilex_confertiflora_Y228	Ilex confertiflora Merr.	Y.Yang OYY00119	KUN	C Guangdong, China	ON758389	ON758506	ON758609
Ilex_corallina_Y152	Ilex corallina Franch.	S.K.Wu 2689	KUN	SW Sichuan, China	ON758404	ON758525	/
Ilex_coriacea_147	Ilex coriacea (Pursh) Chapm.	/	/	/	FJ394670	/	FJ394819	Manen et al., 2010
Ilex_cornuta_Y134	Ilex cornuta Lindl. & Paxton	Y.Yang et al. OYY00041	KUN	E Zhejiang, China	MK034010	MK034028	ON758615
Ilex_crenata_Y223	Ilex crenata Thunb.	Y.Yang et al. DH17115	KUN	E Zhejiang, China	ON758500	ON758601	/
Ilex_cumulicola_160	Ilex arenicola Ashe	/	/	/	FJ394673	/	FJ394823	Manen et al., 2010
Ilex_curtissii_122	Ilex curtissii (Fernald) Small	/	/	/	FJ394674	/	FJ394824	Manen et al., 2010
Ilex_cymosa_172	Ilex cymosa Blume	/	/	/	FJ394675	/	FJ394825	Manen et al., 2010
Ilex_cyrtura_Y155	Ilex cyrtura Merr.	Dulong Expedition Team 5242	KUN	NW Yunnan, China	MK164401	MK164409	/
Ilex_cyrtura_Y190	Ilex cyrtura Merr.	Dulong Expedition Team 556	KUN	NW Yunnan, China	MK164402	MK164410	/
Ilex_dasyphylla_Y8	Ilex dasyphylla Merr.	L.Jiang JL00258	KUN	C Guangdong, China	KY417944	ON758560	ON758638
Ilex_decidua_73	Ilex decidua Walter	/	/	/	AJ492680	/	FJ394827	Manen et al., 2010
Ilex_decidua_Y251	Ilex decidua Walter	K/Caltivated	/	USA	ON758444	ON758553	ON758630
Ilex_dehongensis_Y236	Ilex dehongensis S.K.Chen & Y.X.Feng	Z.Y.Yu OYY00112	KUN	SE Yunnan, China	ON758461	ON758567	/
Ilex_delavayi_Y242	Ilex delavayi Franch.	YLDP020A	KUN	NW Yunnan, China	ON758396	ON758516	/
Ilex_dicarpa_Lmt	Ilex dicarpa Y.R.Li	C.Liu et al. 18CS17298	KUN	S Xizang, China	ON758504	ON758607	/
Ilex_dimorphophylla_08	Ilex dimorphophylla Koidz.	/	/	/	FJ394677	/	FJ394828	Manen et al., 2010
Ilex_dimorphophylla_Y254	Ilex dimorphophylla Koidz.	OYY001	KUN	Japan	ON758410	ON758518	ON758616
Ilex_dipyrena_Y131	Ilex dipyrena Wall.	Y.Yang et al. OYY00039	KUN	NW Yunnan, China	ON758407	ON758538	ON758620
Ilex_discolor_108	Ilex discolor Hemsl.	/	/	/	FJ394678	/	FJ394829	Manen et al., 2010
Ilex_dolichopoda_Y73	Ilex dolichopoda Merr. & Chun	L.Jiang et al. JL00378	KUN	C Hainan, China	ON758480	ON758584	ON758653
Ilex_dugesii_98	Ilex dugesii Fernald	/	/	/	FJ394679	/	FJ394830	Manen et al., 2010
Ilex_dumosa_103	Ilex dumosa Reissek	/	/	/	AJ492657	/	FJ394831	Manen et al., 2010
Ilex_dunniana_Y136	Ilex dunniana H.Lév.	S.P.Dong OYY00052	KUN	C Chongqing, China	ON758431	ON758532	/
Ilex_editicostata_Y84	Ilex editicostata Hu & Tang	L.Jiang et al. JL00284	KUN	W Guangdong, China	ON758456	/	ON758636
Ilex_elmerrilliana_Y270	Ilex elmerrilliana S.Y.Hu	Y.Yang OYY00101	KUN	NW Fujian, China	ON758489	ON758594	/
Ilex_excelsa_Lmt	Ilex excelsa (Wall.) Voigt	C.Liu et al. 18CS17298	KUN	S Xizang, China	ON758496	ON758597	/
Ilex_fengqingensis_Y154	Ilex fengqingensis C.Y.Wu ex Y.R.Li	T.T.Yu 18017	KUN	W Yunnan, China	ON758405	ON758526	/
Ilex_ferruginea_Y7	Ilex ferruginea Hand.-Mazz.	JL00459	KUN	NE Yunnan, China	ON758457	ON758561	ON758639
Ilex_ficifolia_Y96	Ilex ficifolia C.J.Tseng ex S.K.Chen & Y.X.Feng	K.W.Xu et al. XKW133	KUN	W Jiangxi, China	ON758448	ON758557	ON758633
Ilex_ficoidea_Y216	Ilex ficoidea Hemsl.	Y.Yang OYY00092	KUN	NE Jiangxi, China	MK164406	MK164414	/
Ilex_ficoidea_Y292	Ilex ficoidea Hemsl.	S.Z.Zhang et al. 0130	SZG	S Guangdong, China	ON758430	ON758530	/
Ilex_formosana_Y187	Ilex formosana Maxim.	D.E.Boufford & B.Bartholomew 25116	KUN	N Taiwan, China	MK034005	MK034024	/
Ilex_forrestii_Y132	Ilex forrestii H.F.Comber	Y.Yang et al. NJ015	KUN	NW Yunnan, China	ON758482	ON758587	ON758656
Ilex_fragilis_152	Ilex fragilis Hook.f.	/	/	/	FJ394683	/	FJ394835	Manen et al., 2010
Ilex_franchetiana_Y95_Ilex fargesii	Ilex fargesii subsp. fargesii	Y.Yang JL00485	KUN	C Chongqing, China	MN534970	MN534987	ON758612
Ilex_fukienensis_Lwys	Ilex fukienensis S.Y.Hu	Y. Yang et al. s.n.	JXAU	NW Fujian, China	ON758473	/	/
Ilex_geniculata_125	Ilex geniculata Maxim.	Manen et al., 2010	/	/	FJ394684	/	FJ394836
Ilex_georgei_Y108	Ilex georgei H.F.Comber	zhyz-044	KUN	W Yunnan, China	ON758408	ON758539	/
Ilex_glabra_143	Ilex glabra (L.) A.Gray	/	/	/	AJ275342	/	FJ394838	Manen et al., 2010
Ilex_godajam_Y12	Ilex godajam Colebr. ex Hook.f.	L.Jiang JL00376	KUN	C Hainan, China	ON758445	/	/
Ilex_goshiensis_10	Ilex goshiensis Hayata	/	/	/	AJ492687	/	FJ394839	Manen et al., 2010
Ilex_graciliflora_Y157	Ilex graciliflora Champ. ex Benth.	C.P.Lau 002	KUN	Hongkong, China	ON758412	ON758521	/
Ilex_guangnanensis_Y220	Ilex guangnanensis C.J.Tseng & Y.R.Li	L.Jiang JL00456	KUN	SE Yunnan, China	MK164407	MK164415	/
Ilex_guianensis_H7	Ilex guianensis (Aubl.) Kuntze	/	/	/	AJ492668	/	FJ394840	Manen et al., 2010
Ilex_hainanensis_Y87	Ilex hainanensis Merr.	L.Jiang JL00411	KUN	E Guangdong, China	ON758492	/	/
Ilex_hanceana_Y79	Ilex hanceana Maxim.	L.Jiang JL00441	KUN	Hongkong, China	ON758471	/	ON758648
Ilex_havilandii_131	Ilex havilandii Loes.	/	/	/	FJ394686	/	FJ394841	Manen et al., 2010
Ilex_hirsuta_L2	Ilex hirsuta C.J.Tseng ex S.K.Chen & Y.X.Feng	Y.Yang OYY00292	KUN	S Hunan, China	ON758450	/	/
Ilex_HN_Y45		L.Jiang et al. JL00370	KUN	C Hainan, China	ON758474	ON758578	/
Ilex_hookeri_72	Ilex hookeri King	/	/	/	FJ394687	/	FJ394842	Manen et al., 2010
Ilex_hookeri_Y127	Ilex hookeri King	Bijiang Expedition Team 1011	KUN	WN Yunnan, China	ON758395	ON758510	/
Ilex_hylonoma_Y179	Ilex hylonoma Hu & Tang	Y.Yang OYY00083	KUN	W Sichuan, China	ON758398	ON758513	/
Ilex_integerrima_106	Ilex integerrima Reissek	/	/	/	AJ786508	/	FJ394844	Manen et al., 2010
Ilex_integra_Y118	Ilex integra Thunb.	Y.P.Chen EM394	KUN	Toyama, Japan	MK033993	MK034013	/
Ilex_intermedia_GYS	Ilex intermedia Loes.	JXAU/Caltivated	/	NW Jiangxi, China	ON758437	ON758535	/
Ilex_intermedia_L5	Ilex intermedia Loes.	WHBG/Caltivated	/	W Hubei, China	ON758432	ON758533	/
Ilex_intermedia_MYS	Ilex intermedia Loes.	JXAU/Caltivated	/	NW Jiangxi, China	ON758436	ON758534	/
Ilex_intricata_Y272	Ilex intricata Hook.f.	Z.Zhou et al. ZQP056	KUN	S Xizang, China	ON758428	ON758509	/
Ilex_jiangmenensis_Y231	Ilex jiangmenensis Lei Jiang & K.W.Xu	L.Jiang et al. GDS-00222	KUN	S Guangdong, China	ON758413	ON758522	/
Ilex_jingxiensis_L4	Ilex jingxiensis Y.F.Huang & M.X.Lai	Y.Yang OYY00299	KUN	SW Guangxi, China	ON758423	ON758545	/
Ilex_kaushue_L10	Ilex kaushue S.Y.Hu	JXAU/Caltivated	/	S Guangxi, China	ON758422	ON758544	/
Ilex_kaushue_Y13	Ilex kaushue S.Y.Hu	L.Jiang et al. JL00250	KUN	C Hainan, China	ON758425	/	/
Ilex_kengii_Y264	Ilex kengii S.Y.Hu	OYY00105	KUN	NE Fujian, China	ON758472	ON758582	/
Ilex_kinabaluensis_166	Ilex kinabaluensis S.Andrews	/	/	/	FJ394691	/	FJ394847	Manen et al., 2010
Ilex_kunmingensis_Y183	Ilex kunmingensis H.W.Li ex Y.R.Li	Y.Yang et al. OYY00309	KUN	C Yunnan, China	ON758399	/	/
Ilex_kusanoi_158	Ilex kusanoi Hayata	/	/	/	FJ394693	/	FJ394849	Manen et al., 2010
Ilex_kwangtungensis_Y10	Ilex kwangtungensis Merr.	K.W.Xu et al. XKW137	KUN	W Jiangxi, China	KY417943	ON758566	ON758642
Ilex_laevigata_114	Ilex laevigata A.Gray	/	/	/	FJ394694	/	FJ394850	Manen et al., 2010
Ilex_lancilimba_Y57	Ilex lancilimba Merr.	L.Jiang JL00365	KUN	C Hainan, China	ON758453	/	ON758635
Ilex_latifolia_FJ	Ilex latifolia Thunb.	JXAU/Caltivated	/	NW Fujian, China	ON758418	/	/
Ilex_latifolia_Y139	Ilex latifolia Thunb.	Y.Yang et al. DH17196	KUN	E Zhejiang, China	MK034008	MK034026	ON758622
Ilex_latifolia_Y171	Ilex latifolia Thunb.	KIB/Caltivated	/	S Yunnan, China	ON758417	ON758541	/
Ilex_laurina_H1	Ilex laurina Kunth	/	/	/	AJ492651	/	FJ394852	Manen et al., 2010
Ilex_liebmannii_71	Ilex liebmannii Standl.	/	/	/	AJ492659	/	FJ394854	Manen et al., 2010
Ilex_litseifolia_L11	Ilex litseifolia Hu & Tang	LA101201	KUN	S Hunan, China	ON758460	ON758565	/
Ilex_litseifolia_Y265	Ilex litseifolia Hu & Tang	Y.Yang OYY00099	KUN	C Zhejiang, China	ON758459	ON758564	ON758641
Ilex_liukiuensis_17	Ilex liukiuensis Loes.	Manen et al., 2010	/	/	FJ394695	/	FJ394855
Ilex_lohfauensis_Y16	Ilex lohfauensis Merr.	L.Jiang JL00195	KUN	NE Guangxi, China	KY417938	ON758579	ON758649
Ilex_longecaudata_Y98	Ilex longecaudata H.F.Comber	H.Peng et al. NJ014	KUN	NW Yunnan, China	MK034011	MK034030	ON758658
Ilex_longipes_77	Ilex longipes Chapm. ex Trel.	/	/	/	FJ394696	/	FJ394856	Manen et al., 2010
Ilex_ludianensis_Y2	Ilex ludianensis S.C.Huang ex Y.R.Li	L.Jiang JL00469	KUN	NE Yunnan, China	ON758458	ON758562	ON758640
Ilex_macrocarpa_76	Ilex macrocarpa Oliv.	/	/	/	AJ492689	/	FJ394857	Manen et al., 2010
Ilex_macropoda_Y83	Ilex macropoda Miq.	Y.P.Chen EM061	KUN	W Anhui, China	ON758440	ON758548	ON758625
Ilex_maingayi_148	Ilex maingayi Hook.f.	/	/	/	FJ394697	/	FJ394859	Manen et al., 2010
Ilex_mamillata_Y86	Ilex neomamillata I.M.Turner	L.Jiang et al. JL00447	KUN	SE Yunnan, China	ON758475	ON758580	ON758650
Ilex_manneiensis_Y133	Ilex manneiensis S.Y.Hu	Y.Y.Li et al. XP986	KUN	C Yunnan, China	ON758454	/	ON758637
Ilex_matanoana_12	Ilex matanoana Makino	G.F.Li 64926	KUN	C Chongqing, China	FJ394698	/	FJ394860
Ilex_maximowicziana_02	Ilex maximowicziana Loes.	/	/	/	/	/	FJ394861	Manen et al., 2010
Ilex_melanophylla_Y11	Ilex melanophylla H.T.Chang	K.W.Xu XKW155	KUN	W Jiangxi, China	KY417942	ON758555	ON758632
Ilex_memecylifolia_Y55	Ilex memecylifolia Champ. ex Benth.	L.Jiang et al. JL00237	KUN	W Guangdong, China	ON758484	ON758588	ON758659
Ilex_mertensii_03	Ilex mertensii Maxim.	/	/	/	FJ394699	/	FJ394862	Manen et al., 2010
Ilex_metabaptista_Y238	Ilex metabaptista Loes.	JXAU/Caltivated	/	N Guangxi, China	ON758486	ON758590	ON758660
Ilex_metabaptista_Y281	Ilex metabaptista Loes.	Y.P.Chen EM565	KUN	S Guizhou, China	ON758485	ON758589	/
Ilex_micrococca_79	Ilex micrococca Maxim.	/	/	/	AJ492684	/	FJ394863	Manen et al., 2010
Ilex_microdonta_118	Ilex microdonta Reissek	/	/	/	AJ492665	/	FJ394864	Manen et al., 2010
Ilex_micropyrena_Y283		Gaoligong Shan Biodiversity Survey 15880	KUN	NW Yunnan, China	MN534978	MN534993	ON758619
Ilex_mitis_63	Ilex mitis (L.) Radlk.	/	/	/	AJ275338	/	FJ394865	Manen et al., 2010
Ilex_montana_121	Ilex montana Torr. & A.Gray	/	/	/	FJ394700	/	FJ394866	Manen et al., 2010
Ilex_mucronata_153	Ilex mucronata (L.) M.Powell, Savol. & S.Andrews	/	/	/	AJ275336	/	FJ394867	Manen et al., 2010
Ilex_mutchagara_95	Ilex crenata Thunb.	/	/	/	AJ492677	/	FJ394868	Manen et al., 2010
Ilex_myrtifolia	Ilex myrtifolia Walter	/	/	/	KF155350	/	/
Ilex_nanchuanensis_Y246	Ilex nanchuanensis Z.M.Tan	S.R.Yi 15993	KUN	C Chongqing, China	ON758455	ON758563	/
Ilex_nanningensis_Y227	Ilex nanningensis Hand.-Mazz.	Y.Yang OYY00136	KUN	SW Guangxi, China	ON758403	ON758524	ON758618
Ilex_nervulosa_165	Ilex nervulosa (Loes.) S.Andrews	/	/	/	FJ394701	/	FJ394869	Manen et al., 2010
Ilex_nitida_80	Ilex nitida (Vahl) Maxim.	/	/	/	FJ394702	/	FJ394870	Manen et al., 2010
Ilex_nitidissima_Lms	Ilex nitidissima C.J.Tseng	JL00201	KUN	SE Hunan, China	ON758469	ON758574	/
Ilex_nitidissima_Y28	Ilex nitidissima C.J.Tseng	OYY00326	KUN	SE Hunan, China	ON758468	ON758573	ON758646
Ilex_nothofagifolia_82	Ilex nothofagifolia Kingdon-Ward	/	/	/	FJ394703	/	FJ394871	Manen et al., 2010
Ilex_nothofagifolia_Y163	Ilex nothofagifolia Kingdon-Ward	Y.J.Guo et al. 16cs14514	KUN	S Xizang, China	ON758427	ON758508	/
Ilex_nubicola_Y262	Ilex nubicola C.Y.Wu ex Y.R.Li	Y.Yang et al. OYY00154	KUN	S Yunnan, China	ON758387	ON758512	/
Ilex_nuculicava_Y67	Ilex nuculicava S.Y.Hu	L.Jiang et al. JL00377	KUN	C Hainan, China	MK033994	MK034014	ON758614
Ilex_opaca_92	Ilex opaca Aiton	/	/	/	FJ394704	/	FJ394872	Manen et al., 2010
Ilex_opaca_Y249	Ilex opaca Aiton	HZBG/Caltivated	/	USA	ON758438	ON758546	ON758624
Ilex_oppositifolia_134	Ilex oppositifolia Merr.	/	/	/	AJ492685	/	FJ394873	Manen et al., 2010
Ilex_paraguariensis_146	Ilex paraguariensis A.St.-Hil.	/	/	/	FJ394705	/	FJ394874	Manen et al., 2010
Ilex_pedunculosa_Y119	Ilex pedunculosa Miq.	J.W.Zhang et al. ZJW-4996	KUN	NE Sichuan, China	ON758462	ON758568	ON758643
Ilex_peiradena_Y230	Ilex peiradena S.Y.Hu	Y.Yang OYY00134	KUN	S Guangxi, China	ON758392	ON758528	/
Ilex_pentagona_baise1	Ilex pentagona S.K.Chen, Y.X.Feng & C.F.Liang	JXAU/Caltivated	/	W Guangxi, China	ON758433	ON758542	/
Ilex_pentagona_baise3	Ilex pentagona S.K.Chen, Y.X.Feng & C.F.Liang	JXAU/Caltivated	/	W Guangxi, China	ON758434	/	/
Ilex_perado_56	Ilex perado Aiton	/	/	/	AJ492693	/	FJ394876	Manen et al., 2010
Ilex_perado_Y252	Ilex perado Aiton	Anonymous s.n.	KUN	England	ON758394	ON758515	/
Ilex_perlata_Y240	Ilex perlata C.Chen & S.C.Huang ex Y.R.Li	44007	KUN	SE Yunnan, China	ON758429	ON758519	/
Ilex_pernyi_Y120	Ilex pernyi Franch.	J.W.Zhang et al. ZJW5046	KUN	NE Chongqing, China	MK034007	MK034029	ON758621
Ilex_perryana_Y114	Ilex perryana S.Y.Hu	Bijiang Expedition Team 1293	KUN	NW Yunnan, China	ON758409	/	/
Ilex_polyneura_Y17	Ilex polyneura (Hand.-Mazz.) S.Y.Hu	L.Jiang JL00455	KUN	C Yunnan, China	KY417937	ON758550	ON758627
Ilex_pseudobuxus_104	Ilex pseudobuxus Reissek	/	/	/	FJ394707	/	FJ394878	Manen et al., 2010
Ilex_pubescens_Y91	Ilex pubescens Hook. & Arn.	K.W.Xu et al. JX-SC-001	KUN	W Jiangxi, China	ON758493	ON758596	ON758664
Ilex_pubifructa_Y124	Ilex pubifructa Pruesapan, S.Andrews & D.A.Simpson	Y.Yang et al. OYY00063	KUN	C Yunnan, China	MN534962	MN534981	/
Ilex_pubilimba_Y138	Ilex pubilimba Merr. & Chun	L.Jang et al. JL00369	KUN	C Hainan, China	ON758402	ON758523	ON758617
Ilex_purpurea_123	Ilex purpurea Hassk.	/	/	/	AJ786509	/	FJ394880	Manen et al., 2010
Ilex_quercetorum_126	Ilex quercetorum I.M.Johnst.	/	/	/	FJ394709	/	FJ394882	Manen et al., 2010
Ilex_repanda_119	Ilex nitida var. repanda (Griseb.) P.A.González	/	/	/	AJ492654	/	FJ394883	Manen et al., 2010
Ilex_revoluta_132	Ilex revoluta Stapf	/	/	/	AJ492676	/	FJ394884	Manen et al., 2010
Ilex_robustinervosa_Y229	Ilex robustinervosa C.J.Tseng ex S.K.Chen & Y.X.Feng	Y.Yang OYY00127	KUN	S Guangdong, China	ON758390	ON758527	/
Ilex_rockii_Y244	Ilex rockii S.Y.Hu	QLS46	KUN	S Xizang, China	ON758466	ON758571	/
Ilex_rotunda_04	Ilex rotunda Thunb.	/	/	/	AJ786510	/	FJ394886	Manen et al., 2010
Ilex_rotunda_167	Ilex rotunda Thunb.	/	/	/	FJ394710	/	FJ394885	Manen et al., 2010
Ilex_rotunda_Y192	Ilex rotunda Thunb.	Y.Yang et al. DH17188	KUN	E Zhejiang, China	MK034012	MK034031	/
Ilex_rotunda_Y42	Ilex rotunda Thunb.	JL00249	KUN	S Guangdong, China	ON758495	/	ON758666
Ilex_rubra_83	Ilex rubra S.Watson	/	/	/	FJ394711	/	FJ394887	Manen et al., 2010
Ilex_rubra_Y250	Ilex rubra S.Watson	K/Caltivated	KUN	Mexico	ON758439	ON758547	/
Ilex_rugosa_16	Ilex rugosa F.Schmidt	/	/	/	AJ786511	/	FJ394888	Manen et al., 2010
Ilex_sebertii_401	Ilex sebertii Pancher	/	/	/	FJ394712	/	FJ394889	Manen et al., 2010
Ilex_serrata_78	Ilex serrata Thunb.	/	/	/	AJ492682	/	FJ394890	Manen et al., 2010
Ilex_shennongjiaensis_156	Ilex shennongjiaensis T.R.Dudley & S.C.Sun	/	/	/	AJ492670	/	FJ394891	Manen et al., 2010
Ilex_shimeica_Y63	Ilex shimeica K.F.Kwok	L.Jiang et al. JL00374	KUN	C Hainan, China	ON758481	ON758585	ON758654
Ilex_shukunii_Y88	Ilex shukunii Y.Yang & H.Peng	L.Jiang & Y.P.Chen JL00210	KUN	NE Guangxi, China	MK033998	MK034019	/
Ilex_sikkimensis_Y162	Ilex sikkimensis Kurz	Y.J.Guo et al. 16cs14521	KUN	S Xizang, China	ON758426	ON758507	ON758610
Ilex_sinica_Y261	Ilex sinica (Loes.) S.Y.Hu	Y.Yang OYY00185	KUN	SE Yunnan, China	ON758491	ON758592	/
Ilex_sinica_Y326	Ilex sinica (Loes.) S.Y.Hu	Y.Yang OYY00324	JXAU	SE Yunnan, China	ON758487	/	/
Ilex_sinica_Y56	Ilex sinica (Loes.) S.Y.Hu	L.Jiang et al. JL00437	KUN	S Yunnan, China	ON758490	ON758591	ON758661
Ilex_sp_Craven_501		/	/	/	FJ394713	/	FJ394892	Manen et al., 2010
Ilex_spicata_133	Ilex spicata Blume	/	/	/	FJ394714	/	FJ394893	Manen et al., 2010
Ilex_spinigera_93	Ilex spinigera (Loes.) Loes.	/	/	/	FJ394715	/	FJ394894	Manen et al., 2010
Ilex_suaveolens_L7	Ilex suaveolens (H.Lév.) Loes.	Y.Yang OYY00317	JXAU	W Jiangxi, China	ON758451	/	/
Ilex_subodorata_Y164	Ilex subodorata S.Y.Hu	Y.X.Zhu et al. 7414	KUN	NE Yunnan, China	MK164408	MK164416	/
Ilex_subrugosa_Y178	Ilex subrugosa Loes.	Y.Yang OYY00078	KUN	W Sichuan, China	ON758415	ON758531	/
Ilex_sugerokii_149	Ilex sugerokii Maxim.	/	/	/	AJ492671	/	FJ394895	Manen et al., 2010
Ilex_suzukii_Y285	Ilex suzukii S.Y.Hu	Anonymous s.n.	KUN	C Taiwan, China	ON758391	ON758536	/
Ilex_syzygiophylla_Y34	Ilex syzygiophylla C.J.Tseng ex S.K.Chen & Y.X.Feng	K.W.Xu XKW139	KUN	W Jiangxi, China	KY417928	ON758577	/
Ilex_szechwanensis_Y225	Ilex szechwanensis Loes.	XP940	KUN	C Yunnan, China	ON758501	ON758602	ON758669
Ilex_tainingensis_Ltn	Ilex tainingensis G.S.He	Z.W.Mao s.n.	KUN	W Fujian, China	ON758449	ON758558	/
Ilex_tamii_Y58	Ilex tamii T.R.Dudley	L.Jiang et al. JL00363	KUN	C Hainan, China	ON758476	ON758586	ON758655
Ilex_teratopis_H10	Ilex teratopis Loes.		/	/	AJ492649	/	FJ394896	Manen et al., 2010
Ilex_tetramera_Y151	Ilex tetramera (Rehder) C.J.Tseng	The Fourth Team of Forestry s. n.	KUN	SW Yunnan, China	MK033995	MK034015	/
Ilex_theezans_115	Ilex theezans Mart.	/	/	/	FJ394716	/	FJ394897	Manen et al., 2010
Ilex_tolucana_89	Ilex tolucana Hemsl.	/	/	/	FJ394717	/	FJ394899	Manen et al., 2010
Ilex_tolucana_Y248	Ilex tolucana Hemsl.	K/Caltivated	/	Mexico	ON758497	ON758598	ON758667
Ilex_triflora_Y23	Ilex triflora Blume	L.Jiang JL00326	KUN	S Guangdong, China	KY417931	ON758603	ON758670
Ilex_tsiangiana_Y128	Ilex tsiangiana C.J.Tseng	WZH20171009	KUN	NW Yunnan, China	ON758483	/	ON758657
Ilex_tsoii_Y90	Ilex tsoi Merr. & Chun	K.W.Xu et al. XKW164	KUN	W Jiangxi, China	ON758441	ON758549	ON758626
Ilex_umbellulata_Y260	Ilex umbellulata (Wall.) Loes.	XCL1758	KUN	S Yunnan, China	ON758446	ON758554	ON758631
Ilex_uraiensis_Y142	Ilex uraiensis Yamam.	Y.C. Chen 27	KUN	C Taiwan, China	ON758401	/	/
Ilex_venulosa_Y15	Ilex venulosa Hook.f.	L.Jiang JL00482	KUN	C Yunnan, China	KY417939	ON758595	ON758663
Ilex_venusta_Y1	Ilex venusta H.Peng & W.B.Liao	K.W.Xu XKW174	KUN	W Jiangxi, China	KY417947	ON758604	ON758671
Ilex_verisimilis_Y62	Ilex verisimilis C.J.Tseng ex S.K.Chen & Y.X.Feng	L.Jiang et al. JL00198	KUN	NE Guangxi, China	ON758488	ON758593	ON758662
Ilex_verticillata_59	Ilex verticillata (L.) A.Gray		/	/	AJ492681	/	FJ394902	Manen et al., 2010
Ilex_verticillata_Y253	Ilex verticillata (L.) A.Gray	HZBG/Caltivated	/	USA	ON758467	ON758572	ON758645
Ilex_viridis_Y224	Ilex viridis Champ. ex Benth.	Y.Yang OYY00106	KUN	NW Fujian, China	ON758502	ON758605	ON758672
Ilex_vomitoria_Y239	Ilex vomitoria Aiton	HZBG/Caltivated	KUN	USA	ON758499	ON758600	/
Ilex_vomitoria_Y255	Ilex vomitoria Aiton	K/Caltivated	/	USA	ON758498	ON758599	ON758668
Ilex_warburgii_01	Ilex warburgii Loes.	/	/	/	FJ394721	/	FJ394906	Manen et al., 2010
Ilex_wattii_Y241	Ilex wattii Loes.	L.Chen et al. 5309271057	KUN	SW Yunnan, China	MN534966	MN534984	ON758611
Ilex_wenchowensis_Y209	Ilex wenchowensis S.Y.Hu	Y.Yang OYY00098	KUN	C Zhejiang, China	ON758424	/	/
Ilex_wilsonii_86	Ilex wilsonii Loes.		/	/	FJ394722	/	FJ394907	Manen et al., 2010
Ilex_wilsonii_Y263	Ilex wilsonii Loes.	Y.Yang OYY00100	KUN	C Zhejiang, China	ON758478	ON758581	ON758651
Ilex_wugongshanensis_FJ	Ilex wugongshanensis C.J.Tseng ex S.K.Chen & Y.X.Feng	JXAU/Caltivated	/	W Fujian, China	ON758421	/	/
Ilex_wugongshanensis_JX1	Ilex wugongshanensis C.J.Tseng ex S.K.Chen & Y.X.Feng	JXAU/Caltivated	/	NW Jiangxi, China	ON758419	/	/
Ilex_wugongshanensis_JX2	Ilex wugongshanensis C.J.Tseng ex S.K.Chen & Y.X.Feng	JXAU/Caltivated	/	NW Jiangxi, China	ON758420	ON758543	/
Ilex_xiaojinensis_Y233	Ilex xiaojinensis Y.Q.Wang & P.Y.Chen	Y.Yang OYY00122	KUN	C Guangdong, China	ON758388	ON758517	/
Ilex_yangchunensis_Y71	Ilex yangchunensis C.J.Tseng	L.Jiang et al. JL00412	KUN	S Guangdong, China	ON758411	ON758520	/
Ilex_yuiana_Y299	Ilex yuana S.Y.Hu	Dulongjiang Expedition 978	KUN	NW Yunnan, China	ON758503	ON758606	/
Ilex_yunnanensis_Y243	Ilex yunnanensis Franch.	JL00488	KUN	W Hubei, China	ON758464	ON758570	/
Ilex_yunnanensis_Y247	Ilex yunnanensis Franch.	J.W.Zhang et al. ZJW-4715	KUN	W Sichuan, China	ON758465	/	/
Ilex_yunnanensis_Y6	Ilex yunnanensis Franch.	JL00171	KUN	NW Yunnan, China	ON758463	ON758569	ON758644
lex_zhejiangensis_99	Ilex zhejiangensis C.J.Tseng ex S.K.Chen & Y.X.Feng	/	/	/	FJ394727	/	FJ394913	Manen et al., 2010
Ilex_zygophylla_130	Ilex zygophylla Merr.	/	/	/	FJ394728	/	FJ394914	Manen et al., 2010
nov_zhangzhou	/	W.Hu et al. LBG20212285	LBG	SE Fujian, China	ON758400	/	/
Ilex lanceifolia	Ilex lanceifolia K.W.Xu & Lei Jiang	/	/	/	PZ344464	/	PZ357122
